# Supplementary material for: A New Approach to Segment Both Main and Peripheral Retinal Vessels Based on Gray-Voting and Gaussian Mixture Model
Source: PLoS One. 2015 Jun 5;10(6):e0127748. doi: 10.1371/journal.pone.0127748 (PMC4457795; doi:10.1371/journal.pone.0127748)
Supplement: S1 File — (ZIP) [file pone.0127748.s001.zip]

Archive with 219 entries (205 files):
- data/
- data/DRIVE/
- data/DRIVE/test/
- data/DRIVE/test/1st_manual/
- data/DRIVE/test/1st_manual/01_manual1.gif
- data/DRIVE/test/1st_manual/02_manual1.gif
- data/DRIVE/test/1st_manual/03_manual1.gif
- data/DRIVE/test/1st_manual/04_manual1.gif
- data/DRIVE/test/1st_manual/05_manual1.gif
- data/DRIVE/test/1st_manual/06_manual1.gif
- data/DRIVE/test/1st_manual/07_manual1.gif
- data/DRIVE/test/1st_manual/08_manual1.gif
- data/DRIVE/test/1st_manual/09_manual1.gif
- data/DRIVE/test/1st_manual/10_manual1.gif
- data/DRIVE/test/1st_manual/11_manual1.gif
- data/DRIVE/test/1st_manual/12_manual1.gif
- data/DRIVE/test/1st_manual/13_manual1.gif
- data/DRIVE/test/1st_manual/14_manual1.gif
- data/DRIVE/test/1st_manual/15_manual1.gif
- data/DRIVE/test/1st_manual/16_manual1.gif
- data/DRIVE/test/1st_manual/17_manual1.gif
- data/DRIVE/test/1st_manual/18_manual1.gif
- data/DRIVE/test/1st_manual/19_manual1.gif
- data/DRIVE/test/1st_manual/20_manual1.gif
- data/DRIVE/test/2nd_manual/
- data/DRIVE/test/2nd_manual/01_manual2.gif
- data/DRIVE/test/2nd_manual/02_manual2.gif
- data/DRIVE/test/2nd_manual/03_manual2.gif
- data/DRIVE/test/2nd_manual/04_manual2.gif
- data/DRIVE/test/2nd_manual/05_manual2.gif
- data/DRIVE/test/2nd_manual/06_manual2.gif
- data/DRIVE/test/2nd_manual/07_manual2.gif
- data/DRIVE/test/2nd_manual/08_manual2.gif
- data/DRIVE/test/2nd_manual/09_manual2.gif
- data/DRIVE/test/2nd_manual/10_manual2.gif
- data/DRIVE/test/2nd_manual/11_manual2.gif
- data/DRIVE/test/2nd_manual/12_manual2.gif
- data/DRIVE/test/2nd_manual/13_manual2.gif
- data/DRIVE/test/2nd_manual/14_manual2.gif
- data/DRIVE/test/2nd_manual/15_manual2.gif
- data/DRIVE/test/2nd_manual/16_manual2.gif
- data/DRIVE/test/2nd_manual/17_manual2.gif
- data/DRIVE/test/2nd_manual/18_manual2.gif
- data/DRIVE/test/2nd_manual/19_manual2.gif
- data/DRIVE/test/2nd_manual/20_manual2.gif
- data/DRIVE/test/images/
- data/DRIVE/test/images/01_test.tif
- data/DRIVE/test/images/02_test.tif
- data/DRIVE/test/images/03_test.tif
- data/DRIVE/test/images/04_test.tif
- data/DRIVE/test/images/05_test.tif
- data/DRIVE/test/images/06_test.tif
- data/DRIVE/test/images/07_test.tif
- data/DRIVE/test/images/08_test.tif
- data/DRIVE/test/images/09_test.tif
- data/DRIVE/test/images/10_test.tif
- data/DRIVE/test/images/11_test.tif
- data/DRIVE/test/images/12_test.tif
- data/DRIVE/test/images/13_test.tif
- data/DRIVE/test/images/14_test.tif
- data/DRIVE/test/images/15_test.tif
- data/DRIVE/test/images/16_test.tif
- data/DRIVE/test/images/17_test.tif
- data/DRIVE/test/images/18_test.tif
- data/DRIVE/test/images/19_test.tif
- data/DRIVE/test/images/20_test.tif
- data/DRIVE/test/mask/
- data/DRIVE/test/mask/01_test_mask.gif
- data/DRIVE/test/mask/02_test_mask.gif
- data/DRIVE/test/mask/03_test_mask.gif
- data/DRIVE/test/mask/04_test_mask.gif
- data/DRIVE/test/mask/05_test_mask.gif
- data/DRIVE/test/mask/06_test_mask.gif
- data/DRIVE/test/mask/07_test_mask.gif
- data/DRIVE/test/mask/08_test_mask.gif
- data/DRIVE/test/mask/09_test_mask.gif
- data/DRIVE/test/mask/10_test_mask.gif
- data/DRIVE/test/mask/11_test_mask.gif
- data/DRIVE/test/mask/12_test_mask.gif
- data/DRIVE/test/mask/13_test_mask.gif
- data/DRIVE/test/mask/14_test_mask.gif
- data/DRIVE/test/mask/15_test_mask.gif
- data/DRIVE/test/mask/16_test_mask.gif
- data/DRIVE/test/mask/17_test_mask.gif
- data/DRIVE/test/mask/18_test_mask.gif
- data/DRIVE/test/mask/19_test_mask.gif
- data/DRIVE/test/mask/20_test_mask.gif
- data/DRIVE/training/
- data/DRIVE/training/1st_manual/
- data/DRIVE/training/1st_manual/21_manual1.gif
- data/DRIVE/training/1st_manual/22_manual1.gif
- data/DRIVE/training/1st_manual/23_manual1.gif
- data/DRIVE/training/1st_manual/24_manual1.gif
- data/DRIVE/training/1st_manual/25_manual1.gif
- data/DRIVE/training/1st_manual/26_manual1.gif
- data/DRIVE/training/1st_manual/27_manual1.gif
- data/DRIVE/training/1st_manual/28_manual1.gif
- data/DRIVE/training/1st_manual/29_manual1.gif
- data/DRIVE/training/1st_manual/30_manual1.gif
- data/DRIVE/training/1st_manual/31_manual1.gif
- data/DRIVE/training/1st_manual/32_manual1.gif
- data/DRIVE/training/1st_manual/33_manual1.gif
- data/DRIVE/training/1st_manual/34_manual1.gif
- data/DRIVE/training/1st_manual/35_manual1.gif
- data/DRIVE/training/1st_manual/36_manual1.gif
- data/DRIVE/training/1st_manual/37_manual1.gif
- data/DRIVE/training/1st_manual/38_manual1.gif
- data/DRIVE/training/1st_manual/39_manual1.gif
- data/DRIVE/training/1st_manual/40_manual1.gif
- data/DRIVE/training/1st_manual/imageshow.m
- data/DRIVE/training/images/
- data/DRIVE/training/images/21_training.tif
- data/DRIVE/training/images/22_training.tif
- data/DRIVE/training/images/23_training.tif
- data/DRIVE/training/images/24_training.tif
- data/DRIVE/training/images/25_training.tif
- data/DRIVE/training/images/26_training.tif
- data/DRIVE/training/images/27_training.tif
- data/DRIVE/training/images/28_training.tif
- data/DRIVE/training/images/29_training.tif
- data/DRIVE/training/images/30_training.tif
- data/DRIVE/training/images/31_training.tif
- data/DRIVE/training/images/32_training.tif
- data/DRIVE/training/images/33_training.tif
- data/DRIVE/training/images/34_training.tif
- data/DRIVE/training/images/35_training.tif
- data/DRIVE/training/images/36_training.tif
- data/DRIVE/training/images/37_training.tif
- data/DRIVE/training/images/38_training.tif
- data/DRIVE/training/images/39_training.tif
- data/DRIVE/training/images/40_training.tif
- data/DRIVE/training/mask/
- data/DRIVE/training/mask/21_training_mask.gif
- data/DRIVE/training/mask/22_training_mask.gif
- data/DRIVE/training/mask/23_training_mask.gif
- data/DRIVE/training/mask/24_training_mask.gif
- data/DRIVE/training/mask/25_training_mask.gif
- data/DRIVE/training/mask/26_training_mask.gif
- data/DRIVE/training/mask/27_training_mask.gif
- data/DRIVE/training/mask/28_training_mask.gif
- data/DRIVE/training/mask/29_training_mask.gif
- data/DRIVE/training/mask/30_training_mask.gif
- data/DRIVE/training/mask/31_training_mask.gif
- data/DRIVE/training/mask/32_training_mask.gif
- data/DRIVE/training/mask/33_training_mask.gif
- data/DRIVE/training/mask/34_training_mask.gif
- data/DRIVE/training/mask/35_training_mask.gif
- data/DRIVE/training/mask/36_training_mask.gif
- data/DRIVE/training/mask/37_training_mask.gif
- data/DRIVE/training/mask/38_training_mask.gif
- data/DRIVE/training/mask/39_training_mask.gif
- data/DRIVE/training/mask/40_training_mask.gif
- data/DRIVE/training/mask/Thumbs.db
- data/STARE/
- data/STARE/1.tif
- data/STARE/10.tif
- data/STARE/11.tif
- data/STARE/12.tif
- data/STARE/13.tif
- data/STARE/14.tif
- data/STARE/15.tif
- data/STARE/16.tif
- data/STARE/17.tif
- data/STARE/18.tif
- data/STARE/19.tif
- data/STARE/2.tif
- data/STARE/20.tif
- data/STARE/3.tif
- data/STARE/4.tif
- data/STARE/5.tif
- data/STARE/6.tif
- data/STARE/7.tif
- data/STARE/8.tif
- data/STARE/9.tif
- data/STARE/manual1/
- data/STARE/manual1/1.tif
- data/STARE/manual1/10.tif
- data/STARE/manual1/11.tif
- data/STARE/manual1/12.tif
- data/STARE/manual1/13.tif
- data/STARE/manual1/14.tif
- data/STARE/manual1/15.tif
- data/STARE/manual1/16.tif
- data/STARE/manual1/17.tif
- data/STARE/manual1/18.tif
- data/STARE/manual1/19.tif
- data/STARE/manual1/2.tif
- data/STARE/manual1/20.tif
- data/STARE/manual1/3.tif
- data/STARE/manual1/4.tif
- data/STARE/manual1/5.tif
- data/STARE/manual1/6.tif
- data/STARE/manual1/7.tif
- data/STARE/manual1/8.tif
- data/STARE/manual1/9.tif
- data/STARE/manual1/Thumbs.db
- data/STARE/manual2/
- data/STARE/manual2/1.tif
- data/STARE/manual2/10.tif
- data/STARE/manual2/11.tif
- data/STARE/manual2/12.tif
- data/STARE/manual2/13.tif
- data/STARE/manual2/14.tif
- data/STARE/manual2/15.tif
- data/STARE/manual2/16.tif
- data/STARE/manual2/17.tif
- data/STARE/manual2/18.tif
- data/STARE/manual2/19.tif
- data/STARE/manual2/2.tif
- data/STARE/manual2/20.tif
- data/STARE/manual2/3.tif
- data/STARE/manual2/4.tif
- data/STARE/manual2/5.tif
- data/STARE/manual2/6.tif
- data/STARE/manual2/7.tif
- data/STARE/manual2/8.tif
- data/STARE/manual2/9.tif
- data/STARE/manual2/Thumbs.db
- data/STARE/Thumbs.db
