# Supplementary material for: A New Approach to Segment Both Main and Peripheral Retinal Vessels Based on Gray-Voting and Gaussian Mixture Model
Source: PLoS One. 2015 Jun 5;10(6):e0127748. doi: 10.1371/journal.pone.0127748 (PMC4457795; doi:10.1371/journal.pone.0127748)
Supplement: S1 File — (ZIP) [file pone.0127748.s001.zip › data/DRIVE/training/1st_manual/imageshow.m]

a=imread('26_manual1.gif');
figure,imshow(a);
