# Supplementary material for: A New Approach to Segment Both Main and Peripheral Retinal Vessels Based on Gray-Voting and Gaussian Mixture Model
Source: PLoS One. 2015 Jun 5;10(6):e0127748. doi: 10.1371/journal.pone.0127748 (PMC4457795; doi:10.1371/journal.pone.0127748)
Supplement: S2 File — (ZIP) [file pone.0127748.s002.zip]

Archive with 17 entries (15 files):
- code/
- code/function/
- code/function/Bayes.m
- code/function/createretinamaskcolored.m
- code/function/EM.m
- code/function/EM_init_kmeans.m
- code/function/fakepad.m
- code/function/gaussPDF.m
- code/function/maxmorlet.m
- code/function/morlet.m
- code/readme.txt
- code/Thumbs.db
- code/vessel_1.m
- code/vessel_2.m
- code/vessel_3.m
- code/vessel_evaluation.m
- pone.0127748.pdf
