# Supplementary material for: A New Approach to Segment Both Main and Peripheral Retinal Vessels Based on Gray-Voting and Gaussian Mixture Model
Source: PLoS One. 2015 Jun 5;10(6):e0127748. doi: 10.1371/journal.pone.0127748 (PMC4457795; doi:10.1371/journal.pone.0127748)
Supplement: S2 File — (ZIP) [file pone.0127748.s002.zip › code/function/Bayes.m]

% ²âÊÔBayes·ÖÀàÆ÷
%
% ¸ø¶¨Êý¾ÝµÄ¸ßË¹·Ö²¼²ÎÊý£¨¾ùÖµÓëÐ­·½²î£©ºÍ²âÊÔÊý¾Ý
% ¼ÆËãbayes·ÖÀàÆ÷¶Ô²âÊÔÊý¾ÝµÄÊä³ö
%
% X           ÐèÒª·ÖÀàµÄÑù±¾Êý¾Ý,dim X N ¾ØÕó£¬dimÎªÌØÕ÷Î¬Êý£¬NÎªÑù±¾ÈÝÁ¿
% MI          ÀàÑù±¾¾ùÖµ£¬dim X c ¾ØÕó,cÎªÀà±ðÊýÁ¿
% SIGMA       ÀàÑù±¾Ð­·½²î¾ØÕó
%             SIGMA=[sigma_1,sigma_2,...,sigma_K], sigma_jÊÇµÚjÀàµÄÐ­·½²î¾ØÕó
% Pk          Àà±ðÏÈÑé¸ÅÂÊ£¬¼´Ñù±¾µÄ·Ö²¼Çé¿ö,Ã¿¸öÀà±ðËùÕ¼±ÈÀý£¬1Xc
function [I,Pkx]=Bayes(X,MI,SIGMA,Pk)
% ÅÐ¾öº¯ÊýÎªºóÑé¸ÅÂÊ % PR lecture 2 ,ppt9
K=size(MI,2);  % number of classes
DIM=size(X,1); % dimension
N=size(X,2);   % number of observations

Pkx=zeros(N,K);
for k=1:K,
   logPk=log(Pk(k));
   halfLogDetSigma=0.5*log(det(SIGMA(:,(k-1)*DIM+1:k*DIM)));

   Pkx(:,k)=repmat(logPk,N,1)-repmat(halfLogDetSigma,N,1)-0.5*...
       mahalan(X,MI(:,k), SIGMA(:,(k-1)*DIM+1:k*DIM))';
end
Pkx=Pkx';
[tmp,I]=max(Pkx);


% ¼ÆËã Mahalanobis ¾àÀë (¼´ÂíÊÏ¾àÀë)
% see: lecture 2 ,ppt 9
% X      Ñù±¾¾ØÕó
% mi     ¾ùÖµ
% sigma  Ð­·½²î¾ØÕó
function dist = mahalan(X,mi,sigma)
K=size(X,2);
DIM=size(X,1);
mi=mi(:);
% computes it for all the points in matrix X
if DIM == 1,
   dist=((X-repmat(mi,1,K))'*inv(sigma).*(X-repmat(mi,1,K))')';
else
   dist=sum( ((X-repmat(mi,1,K))'*inv(sigma).*(X-repmat(mi,1,K))')');
end
