# Supplementary material for: A New Approach to Segment Both Main and Peripheral Retinal Vessels Based on Gray-Voting and Gaussian Mixture Model
Source: PLoS One. 2015 Jun 5;10(6):e0127748. doi: 10.1371/journal.pone.0127748 (PMC4457795; doi:10.1371/journal.pone.0127748)
Supplement: S2 File — (ZIP) [file pone.0127748.s002.zip › code/function/gaussPDF.m]

function prob = gaussPDF(Data, Mu, Sigma)
%
% This function computes the Probability Density Function (PDF) of a
% multivariate Gaussian represented by means and covariance matrix.
%
% Author:	Sylvain Calinon, 2009
%			http://programming-by-demonstration.org
%
% Inputs -----------------------------------------------------------------
%   o Data:  D x N array representing N datapoints of D dimensions.
%   o Mu:    D x K array representing the centers of the K GMM components.
%   o Sigma: D x D x K array representing the covariance matrices of the 
%            K GMM components.
% Outputs ----------------------------------------------------------------
%   o prob:  1 x N array representing the probabilities for the 
%            N datapoints.     

[nbVar,nbData] = size(Data);

Data = Data' - repmat(Mu',nbData,1);
prob = sum((Data*inv(Sigma)).*Data, 2);
prob = exp(-0.5*prob) / sqrt((2*pi)^nbVar * (abs(det(Sigma))+realmin));
