# Supplementary material for: A New Approach to Segment Both Main and Peripheral Retinal Vessels Based on Gray-Voting and Gaussian Mixture Model
Source: PLoS One. 2015 Jun 5;10(6):e0127748. doi: 10.1371/journal.pone.0127748 (PMC4457795; doi:10.1371/journal.pone.0127748)
Supplement: S2 File — (ZIP) [file pone.0127748.s002.zip › code/function/maxmorlet.m]

function wtmodmax = maxmorlet(fimg, a, epsilon, k0, step)
% wtmodmax = maxmorlet(fimg, a, epsilon, k0, step)
%
% Calculates the maximum modulus morlet wavelet response over all
% angles. "fimg" is the fft2 transform of the original image, "a" is
% the scale, "k0" is a vector with the horizontal and vertical
% frequencies, and step is the incremental step for the angle (in
% degrees).
%
% See also: morlet.
%

disp('Beginning to calculate the maximum response over angles.');

[lins, cols] = size(fimg);

% largelins and largecols are used so that the convolution fits
% exactly to the original image.
largelins = lins + 1 + mod(lins, 2);
largecols = cols + 1 + mod(cols, 2);

% Isso est? errado quando s? tem a parte real.
wtmodmax = - Inf * ones(lins,cols);

for t = 0:step:179
  disp(['angle = ' num2str(t) ' degrees']);
  % Transfers angle to rad.
  theta= t * (pi/180);
  
  % Calculates wavelet in space domain
  wvlt = morlet([largelins largecols], theta, a, epsilon, k0);
  wvlt = wvlt(1:lins, 1:cols);

  % Takes the complex conjugate.
  cwvlt = conj(wvlt);
  
  % Shifts.
  cwvlt = fftshift (cwvlt);

  % Transfers to the frequency domain.
  fcwvlt = fft2 (cwvlt);

  % Multiplies image by wavelet conjugate in frequency domain.  The
  % conjugate below indicates correlation in space, instead of
  % convolution.
  fimgwv = fimg .* conj (fcwvlt);

  % Back to space domain.
  imgwv = ifft2 (fimgwv);

  % Normalization (only by scale a)
  imgwv = imgwv / a;

  % Get the modulus of the result.
  modimgwv = abs (imgwv);
  
  % Updates the maximum.
  wtmodmax = max( modimgwv, wtmodmax );

end
