# Supplementary material for: A New Approach to Segment Both Main and Peripheral Retinal Vessels Based on Gray-Voting and Gaussian Mixture Model
Source: PLoS One. 2015 Jun 5;10(6):e0127748. doi: 10.1371/journal.pone.0127748 (PMC4457795; doi:10.1371/journal.pone.0127748)
Supplement: S2 File — (ZIP) [file pone.0127748.s002.zip › code/function/morlet.m]

function out = morlet(dims, theta, a, epsilon, k0)
% function out = newmorlet(dims, theta, a, epsilon, k0)
%
% Implements the Morlet wavelet based on Antoine's paper in Physicalia
% Magazine on 2D wavelets. Inverse mapping of the parameters. "dims"
% is the size of the wavelet space, "a" is the scale, "epsilon" the
% elongation, and "k0" a vector with the horizontal and vertical
% frequencies.
%
% See also: maxmorlet.
%

lins = dims(1);
cols = dims(2);

% X values
x = (0:(cols - 1)) - (cols - 1)/2;
x = ones(lins,1) * x;

% Y values
y = (0:(lins - 1))' - (lins - 1)/2;
y = - y * ones(1,cols);

% Rotation by -theta
rotx = x * cos(-theta) - y * sin(-theta);
roty = x * sin(-theta) + y * cos(-theta);

%figure; mesh(rotx);title('x');
%figure; mesh(roty);title('y');

% Scaling: 1/a

scaledrotx = rotx / a;
scaledroty = roty / a;

% The complex exponential.
comp_exp = exp( j * (k0(1) * scaledrotx + k0(2) * scaledroty));

% A = [epsilon^(-0.5) 0; 0 1] only corrects x.
elongatedscaledrotx = scaledrotx * (epsilon^(-0.5));

% The gaussian.
gaussian2d = exp( (-0.5) * (elongatedscaledrotx.^2 + scaledroty.^2));

out = comp_exp .* gaussian2d;
