# Supplementary material for: A New Approach to Segment Both Main and Peripheral Retinal Vessels Based on Gray-Voting and Gaussian Mixture Model
Source: PLoS One. 2015 Jun 5;10(6):e0127748. doi: 10.1371/journal.pone.0127748 (PMC4457795; doi:10.1371/journal.pone.0127748)
Supplement: S2 File — (ZIP) [file pone.0127748.s002.zip › code/readme.txt]

The subfolder of "function" should be included in the path of matlab working space before runing the program.

(1)runing the program as the order: vessel_1.m, vessel_2.m, vessel_3.m, vessel_evaluation.m;
(2)the program "vessel_3.m" is the proposed method to segment blood vessel image; 
(3)vessel_evaluation.m used to evaluate the segmentation results
(4)sometime, you need to run the program "vessel_2.m" several times to obtain the results.
