# Supplementary material for: A New Approach to Segment Both Main and Peripheral Retinal Vessels Based on Gray-Voting and Gaussian Mixture Model
Source: PLoS One. 2015 Jun 5;10(6):e0127748. doi: 10.1371/journal.pone.0127748 (PMC4457795; doi:10.1371/journal.pone.0127748)
Supplement: S2 File — (ZIP) [file pone.0127748.s002.zip › code/vessel_1.m]

clear all;

NUM1=7;                                                                     %select the image
PATH1=['xxx\code\ÑÛµ×Í¼Ïñ\STARE\' num2str(NUM1) '.tif'];
f=imread(PATH1);

mask = createretinamaskcolored(f);
fg=im2double(f(:,:,2));
fg=fg.*mask;
[A, B]=size(fg);
a=fg;
b_2=zeros(A,B);
kk=-3/256;                                                                  %threshold value of k
w_size=5;
for i=11:B-11
    for j=11:A-11
        f_max=max(max(fg(j-w_size:j+w_size,i-w_size:i+w_size)));
        f_min=min(min(fg(j-w_size:j+w_size,i-w_size:i+w_size)));
        f_mean=mean(mean(fg(j-w_size:j+w_size,i-w_size:i+w_size))); 
        for ii=-w_size:w_size
            for jj=-w_size:w_size
                if a(j+jj,i+ii)>=(a(j,i)+kk)         
                    b_2(j+jj,i+ii)=b_2(j+jj,i+ii)+f_max/(4*w_size*w_size+4*w_size);         
                else 
                  b_2(j+jj,i+ii)=b_2(j+jj,i+ii)-f_max/(4*w_size*w_size+4*w_size);
                end
            end
        end
    end
end
MAX=max(max(b_2));
MIN=min(min(b_2));
b_2=(b_2-MIN)/(MAX-MIN);                                                    %result of the first vote

img = 1-fg;
[sizey, sizex] = size(img);
bigimg = zeros(sizey + 100, sizex + 100);
bigimg(51:(50+sizey), 51:(50+sizex)) = img;
bigmask = logical(zeros(sizey + 100, sizex + 100));
bigmask(51:(50+sizey), (51:50+sizex)) = mask;

paderosionsize = round((sizex + sizey) / 250);
bigimg = fakepad(bigimg, bigmask, paderosionsize, 50);

fimg = fft2(bigimg);
description = 'Inverted green channel';
features = bigimg(51:(50+sizey), (51:50+sizex));
disp(description);
k0x = 0;
for k0y = 3
  for a = 3
    for epsilon = 4
      trans = maxmorlet(fimg, a, epsilon, [k0x k0y], 10);
      trans = trans(51:(50+sizey), (51:50+sizex));
      features = cat(3, features, trans);
      des = ['Morlet a = ' num2str(a) ', k0y = ' num2str(k0y)...
             ', eps = ' num2str(epsilon)];
      description = strvcat(description, des);     
      disp(des);
    end
  end
end
xxx=mask-trans;                                           
xxx=1-xxx;                                                                  %result of 2Dgabor filter

b_xx=(1-b_2).*xxx.*mask;                                                    %[b_xx]result of image fusion 

a=b_xx;
b_3=zeros(A,B);
kk=5/256;                                          
w_size=5;
for i=11:B-11
for j=11:A-11
f_max=max(max(fg(j-w_size:j+w_size,i-w_size:i+w_size)));
f_min=min(min(fg(j-w_size:j+w_size,i-w_size:i+w_size)));
f_mean=mean(mean(fg(j-w_size:j+w_size,i-w_size:i+w_size)));
for ii=-w_size:w_size
for jj=-w_size:w_size
if a(j+jj,i+ii)>=(a(j,i)+kk)                                
b_3(j+jj,i+ii)=b_3(j+jj,i+ii)+f_max/(4*w_size*w_size+4*w_size);
else
b_3(j+jj,i+ii)=b_3(j+jj,i+ii)-f_max/(4*w_size*w_size+4*w_size);
end
end
end
end
end
figure,imshow([b_xx b_3]);                                                  %[b_3]result of the second vote
