# Supplementary material for: A New Approach to Segment Both Main and Peripheral Retinal Vessels Based on Gray-Voting and Gaussian Mixture Model
Source: PLoS One. 2015 Jun 5;10(6):e0127748. doi: 10.1371/journal.pone.0127748 (PMC4457795; doi:10.1371/journal.pone.0127748)
Supplement: S2 File — (ZIP) [file pone.0127748.s002.zip › code/vessel_2.m]

%run this part. If error occurs, run again.
nbStates = 4;              
Data=reshape(b_xx,1,[]);
for i=1:length(Data)
    if Data(1,i)>1
        Data(1,i)=1;
    end
    if Data(1,i)<0
        Data(1,i)=0;
    end
end
Data=imadjust(Data);
[Priors0, Mu0, Sigma0] = EM_init_kmeans(Data, nbStates);
[Priors2, Mu, Sigma] = EM(Data, Priors0, Mu0, Sigma0);
[I,Pkx]=Bayes(Data,Mu,Sigma,Priors2); 
 
 b_ans=reshape(I,A,B);
 figure,imshow(b_ans/4);

 
 
 
