# Supplementary material for: A New Approach to Segment Both Main and Peripheral Retinal Vessels Based on Gray-Voting and Gaussian Mixture Model
Source: PLoS One. 2015 Jun 5;10(6):e0127748. doi: 10.1371/journal.pone.0127748 (PMC4457795; doi:10.1371/journal.pone.0127748)
Supplement: S2 File — (ZIP) [file pone.0127748.s002.zip › code/vessel_3.m]

for i=1:length(Data)        %Firstly, you should find out the value of vessel in the result of vessel_2.m
      if I(1,i)== 3         %select the parameter of GMM, the value[0.25,0.5,0.75,1]to[1,2,3,4]             
        I(1,i)=1;                   
    else
        I(1,i)=0;
    end
end
b_ans=reshape(I,A,B);

b_gs=b_ans;
b_vote=b_3;
b_gs=logical(b_gs);
b_ans=b_gs;
bw_vote=im2bw(b_vote,0.2);
[L,NUM]=bwlabel(bw_vote);
[N,num]=bwlabel(b_gs);
for i=1:num
for kk=1:30
    [x, y]=find(N==i);
    if length(x)==kk
        t=L(x(1),y(1));
        [xx, yy]=find(L==t);
        if length(xx)<=500
            for j=1:length(xx)
                b_ans(xx(j),yy(j))=1;
            end 
        end
    end
end
end
figure,imshow([bw_vote b_gs b_ans]);

aa=b_ans;
[L,num]=bwlabel(aa,8);
c=aa;
for i=1:num
        [x,y]=find(L==i);
           k=length(x);
        if k<=200
           Xmax=max(x);
           Xmin=min(x);
           Ymax=max(y);
           Ymin=min(y);
             if Xmax-Xmin>=Ymax-Ymin
                mx=Xmax-Xmin;
             else
                mx=Ymax-Ymin;
             end
    S_R=100*k/(1+mx*mx);
    if S_R>20&&k<14000                                   %the parameter of squareness rate
       c(x,y)=0;
    end
        end
end
figure,imshow(c);
