# Supplementary material for: A New Approach to Segment Both Main and Peripheral Retinal Vessels Based on Gray-Voting and Gaussian Mixture Model
Source: PLoS One. 2015 Jun 5;10(6):e0127748. doi: 10.1371/journal.pone.0127748 (PMC4457795; doi:10.1371/journal.pone.0127748)
Supplement: S2 File — (ZIP) [file pone.0127748.s002.zip › code/vessel_evaluation.m]

%the comparison of retinal vessel segmentation evaluation
%green stand for accurate segmentation
%blue stand for over segmentation
%red stand for less segmentation


PATH1=['xxx\code\ÑÛµ×Í¼Ïñ\STARE\manual1\' num2str(NUM1) '.tif'];
manual=im2double(imread(PATH1));                                              %the first manual result

% PATH2=['C:\Users\luohany\Desktop\code\ÑÛµ×Í¼Ïñ\STARE\manual2\' num2str(NUM1) '.tif'];
% manual=im2double(imread(PATH2));                                            %the second manual result


[A B]=size(c);
D=zeros(A,B,3);
algor=c;
for i=1:B
    for j=1:A
           if algor(j,i)==1&&manual(j,i)==1
               D(j,i,2)=1;
           end
           if algor(j,i)==1&&manual(j,i)==0
               D(j,i,3)=1;
           end
           if algor(j,i)==0&&manual(j,i)==1
               D(j,i,1)=1;
           end
    end
end
figure,imshow(D)
